# Supplementary material for: Potent Chimeric Antimicrobial Derivatives of the Medicago truncatula NCR247 Symbiotic Peptide
Source: Front Microbiol. 2020 Feb 21;11:270. doi: 10.3389/fmicb.2020.00270 (PMC7047876; doi:10.3389/fmicb.2020.00270)
Supplement: TABLE S2 — Interacting partners of NCR247C-X2-StrepII and the control StrepII peptide identified in the cytosolic and membrane fractions of Escherichia coli. [file Data_Sheet_2.XLSX]

## Sheet: cytosol
Gene	StrepII + E.coli cytosol				NCR247C-X2-StrepII + E.coli cytosol				ratio of norm Peptide Counts (NCR247C-X2-StrepII/StrepII)	Protein Name
	Num Unique	Peptide Count	normalized Peptide Count	% Cov	Num Unique	Peptide Count	normalized Peptide Count	% Cov
rplO	3	8	0.00235363	25.7	23	642	0.0595326	75	25.2939	50S ribosomal protein L15
rpsE	2	4	0.00117682	19.8	43	605	0.0561016	98.2	47.6724	30S ribosomal protein S5
rpsG					27	580	0.0537834	78.2		30S ribosomal protein S7
rplD					27	532	0.0493323	90.5		50S ribosomal protein L4
rplB	1	1	0.000294204	4	29	449	0.0416358	75.5	141.52	50S ribosomal protein L2
rplI					18	408	0.0378338	94.6		50S ribosomal protein L9
rplQ					25	398	0.0369065	91.3		50S ribosomal protein L17
rpsD					32	396	0.0367211	84.5		30S ribosomal protein S4
rplA	2	8	0.00235363	6.8	33	369	0.0342174	79.5	14.5381	50S ribosomal protein L1
rplC					28	367	0.0340319	82.8		50S ribosomal protein L3
rplV					18	305	0.0282826	84.5		50S ribosomal protein L22
rpsI					17	285	0.026428	73.1		30S ribosomal protein S9
rpsF					23	280	0.0259644	94.8		30S ribosomal protein S6
rpsM					15	163	0.015115	69.5		30S ribosomal protein S13
rplN	2	10	0.00294204	21.1	13	161	0.0149295	80.5	5.07455	50S ribosomal protein L14
rpsC					24	157	0.0145586	85.8		30S ribosomal protein S3
rplP					17	154	0.0142804	69.9		50S ribosomal protein L16
rpsS					13	141	0.0130749	77.2		30S ribosomal protein S19
rplR					10	140	0.0129822	71.8		50S ribosomal protein L18
rplM					15	139	0.0128895	80.3		50S ribosomal protein L13
rplJ	1	1	0.000294204	9.7	14	134	0.0124258	87.9	42.2353	50S ribosomal protein L10
rpsR					8	131	0.0121476	66.7		30S ribosomal protein S18
rpsL	1	6	0.00176523	10.5	11	121	0.0112203	71.8	6.35631	30S ribosomal protein S12
hupB					4	119	0.0110349	72.2		DNA-binding protein HU-beta
rpmB					9	114	0.0105712	85.9		50S ribosomal protein L28
infC					15	110	0.0102003	84.4		Translation initiation factor IF-3
rpsK					10	107	0.00992211	47.3		30S ribosomal protein S11
rpsJ					11	106	0.00982938	75.7		30S ribosomal protein S10
yfiF					16	104	0.00964392	64.6		Methyltransferase
rpsT	1	1	0.000294204	12.6	9	99	0.00918027	50.6	31.2037	30S ribosomal protein S20
rpmC					10	91	0.00843843	82.5		50S ribosomal protein L29
rpsN					11	83	0.00769659	75.2		30S ribosomal protein S14
rne	2	3	0.000882613	3.2	20	79	0.00732567	31	8.29998	Ribonuclease E
rplU					10	76	0.00704748	63.1		50S ribosomal protein L21
rpsH	1	4	0.00117682	10	9	71	0.00658383	80.8	5.59461	30S ribosomal protein S8
rplS					10	66	0.00612018	76.5		50S ribosomal protein L19
rpsB					8	64	0.00593472	29.5		30S ribosomal protein S2
rplE					10	58	0.00537834	61.5		50S ribosomal protein L5
ihfB					5	56	0.00519288	58.5		Integration host factor subunit beta
rplK	1	1	0.000294204	16.9	10	55	0.00510015	43	17.3354	50S ribosomal protein L11
rpsA					11	54	0.00500742	23.7		30S ribosomal protein S1
rplW					6	53	0.00491469	64		50S ribosomal protein L23
rplT					7	52	0.00482196	55.1		50S ribosomal protein L20
rpsU					5	48	0.00445104	50.7		30S ribosomal protein S21
rpmI					3	48	0.00445104	27.7		50S ribosomal protein L35
rplX					6	45	0.00417285	64.4		50S ribosomal protein L24
rplF	1	1	0.000294204	7.9	6	41	0.00380193	33.9	12.9228	50S ribosomal protein L6
rpoA	1	4	0.00117682	3.6	6	41	0.00380193	20.4	3.23069	DNA-directed RNA polymerase subunit alpha
hupA					4	37	0.00343101	73.3		DNA-binding protein HU-alpha
rpoB					15	36	0.00333828	21.5		DNA-directed RNA polymerase subunit beta
rpoC					9	35	0.00324555	10.6		DNA-directed RNA polymerase subunit beta'
csrA					5	33	0.00306009	90.2		Translational regulator CsrA
cspD					4	32	0.00296736	48.6		Cold shock-like protein CspD
rplL					8	30	0.0027819	24.8		50S ribosomal protein L7/L12
elaB					8	29	0.00268917	73.3		Protein elaB
rpsP					4	29	0.00268917	70.7		30S ribosomal protein S16
rnr					7	27	0.00250371	14.5		Ribonuclease R
prsA					8	25	0.00231825	41.3		Ribose-phosphate pyrophosphokinase
ucpA					6	24	0.00222552	42.6		Oxidoreductase ucpA
rnsA					5	23	0.00213279	31.3		Ribonuclease I
A1WU_00774					3	20	0.0018546	20.8		Ribosome-associated protein
rpmA					1	19	0.00176187	16.5		50S ribosomal protein L27
deaD					5	18	0.00166914	14.9		ATP-dependent RNA helicase DeaD
ihfA					3	18	0.00166914	22.2		Integration host factor subunit alpha
hfq					3	17	0.00157641	41.2		RNA-binding protein Hfq
gldA					5	16	0.00148368	31.9		Glycerol dehydrogenase
minD	1	1	0.000294204	5.6	4	15	0.00139095	18.9	4.72784	Site-determining protein
mreB					4	14	0.00129822	16.4		Rod shape-determining protein mreB
pnp					6	14	0.00129822	18.3		Polyribonucleotide nucleotidyltransferase
rpsO					3	14	0.00129822	66.3		30S ribosomal protein S15
fabG					3	13	0.00120549	17.2		3-oxoacyl-[acyl-carrier-protein] reductase
rnpA					2	13	0.00120549	22.7		Ribonuclease P protein component
ftsZ					3	12	0.00111276	18.8		Cell division protein FtsZ
rmf					2	12	0.00111276	56.4		Ribosome modulation factor
rhlE					2	11	0.00102003	8.6		ATP-dependent RNA helicase RhlE
rpmH					2	11	0.00102003	21.7		50S ribosomal protein L34
mdh					3	10	0.0009273	25		Malate dehydrogenase
iscS					3	10	0.0009273	9.7		Cysteine desulfurase IscS
rpmE					1	10	0.0009273	20		50S ribosomal protein L31
srmB					3	10	0.0009273	10.6		ATP-dependent RNA helicase SrmB
rraA					1	10	0.0009273	18		Regulator of ribonuclease activity A
rpmJ					1	10	0.0009273	34.2		50S ribosomal protein L36

## Sheet: membrane
Gene	StrepII + E.coli membrane				NCR247C-X2-StrepII + E.coli membrane				ratio of norm Peptide Counts (NCR247C-X2-StrepII/StrepII)	Protein Name
	Num Unique	Peptide Count	normalized Peptide Count	% Cov	Num Unique	Peptide Count	normalized Peptide Count	% Cov
tolC	9	55	0.0154364	22.7	27	195	0.0334133	69.4	2.16457	TolC (Fragment)
WG7_03860	3	8	0.0022453	37.6	9	148	0.0253598	93.1	11.2946	Uncharacterized protein
cydA	5	29	0.00813921	8.8	13	128	0.0219328	23.8	2.69471	Cytochrome d ubiquinol oxidase subunit 1
ompF	6	22	0.00617457	24	12	90	0.0154215	57.7	2.49759	Outer membrane protein F
acrA	7	21	0.00589391	27	16	84	0.0143934	57.4	2.44208	Acriflavine resistance protein A
hupB					1	81	0.0138794	35.6		DNA-binding protein HU-beta
G723_02030	4	21	0.00589391	38	7	81	0.0138794	52	2.35487	Lipoprotein
hemX	4	8	0.0022453	18.1	15	79	0.0135367	60.7	6.02889	Uroporphyrinogen III methyltransferase
elaB	1	1	0.000280662	10.9	11	77	0.013194	89.1	47.0101	Protein elaB
sdhA	2	2	0.000561325	6	18	61	0.0104524	48.8	18.6209	Succinate dehydrogenase flavoprotein subunit
atpF	3	13	0.00364861	22.4	8	59	0.0101097	41.7	2.77083	ATP synthase subunit b
tuf	6	16	0.0044906	25.9	14	59	0.0101097	47.7	2.2513	Elongation factor Tu
sdhB	1	18	0.00505192	11.1	6	59	0.0101097	54.1	2.00115	Succinate dehydrogenase iron-sulfur subunit
ygaU	3	15	0.00420994	30.2	10	52	0.00891021	82.6	2.11647	LysM/BON superfamily protein
ftsH	3	6	0.00168397	5.4	12	50	0.00856751	31.1	5.08767	ATP-dependent zinc metalloprotease FtsH
yubP	4	8	0.0022453	12.9	13	48	0.00822481	55	3.66313	DUF945 domain-containing protein
hflC					11	37	0.00633996	36.8		Modulator of FtsH protease HflC
hybA					9	31	0.00531186	43.3		4Fe-4S dicluster domain-containing protein
macA_1					11	30	0.00514051	49		HlyD family efflux transporter periplasmic adaptor subunit
mdtE	1	4	0.00112265	9.1	6	30	0.00514051	35.8	4.57891	Multidrug resistance protein mdtE
narH					8	25	0.00428376	26.2		Nitrate reductase subunit beta
ompA					1	24	0.00411241	13.7		Outer membrane protein A
nuoG	1	2	0.000561325	2.5	4	24	0.00411241	10.4	7.32625	NADH-quinone oxidoreductase
rodZ	2	4	0.00112265	10.4	5	24	0.00411241	22.6	3.66313	Cytoskeleton protein RodZ
sdhB	2	3	0.000841987	13	6	23	0.00394106	34.9	4.68066	Succinate dehydrogenase iron-sulfur subunit
A1WU_01449	2	5	0.00140331	30.8	4	23	0.00394106	71.8	2.8084	Uncharacterized protein
gadC	1	5	0.00140331	2.3	1	23	0.00394106	2.3	2.8084	Glutamate:gamma-aminobutyrate antiporter
dacC	2	3	0.000841987	8.7	7	22	0.00376971	19.6	4.47715	D-alanyl-D-alanine carboxypeptidase dacC
tar	2	5	0.00140331	2.4	6	22	0.00376971	18.4	2.68629	Methyl-accepting chemotaxis protein II
atpA					6	21	0.00359836	20.1		ATP synthase subunit alpha
atpD					9	21	0.00359836	46.3		ATP synthase beta subunit (Fragment)
ptsG_2					5	21	0.00359836	13.7		EIICBA-Glc
uspG					4	19	0.00325565	45.1		Universal stress protein G
oppd	2	4	0.00112265	10.7	4	19	0.00325565	21.4	2.89997	Oligopeptide ABC transporter, ATP-binding protein OppD
mtlA					5	18	0.0030843	14.4		EIICBA-Mtl
lamB					4	18	0.0030843	15.9		Maltoporin
A1WU_04726					4	18	0.0030843	68.8		Uncharacterized protein
ppiD					2	17	0.00291295	26.5		Peptidyl-prolyl cis-trans isomerase
yfgM	1	1	0.000280662	5.3	7	17	0.00291295	34.5	10.3789	Ancillary SecYEG translocon subunit
aspA					5	16	0.0027416	15.5		Aspartate ammonia-lyase
yeeX	1	3	0.000841987	14.7	3	16	0.0027416	14.7	3.25611	UPF0265 protein YeeX
fliC					3	15	0.00257025	12.3		Flagellin
rcsF					3	15	0.00257025	47.8		Outer membrane lipoprotein RcsF
bamA	2	4	0.00112265	3.7	6	15	0.00257025	11	2.28945	Outer membrane protein assembly factor BamA
cyoA					2	14	0.0023989	14.9		Ubiquinol oxidase subunit 2
narg					5	14	0.0023989	7.1		Nitrate reductase subunit alpha
psd	1	2	0.000561325	13.7	3	14	0.0023989	28.6	4.27365	Phosphatidylserine decarboxylase proenzyme
tsx	1	4	0.00112265	10.9	1	14	0.0023989	10.9	2.13682	Nucleoside-specific channel-forming protein tsx
HflK					5	13	0.00222755	21.7		Protein HflK
OppF					4	12	0.0020562	18		Oligopeptide transport ATP-binding protein OppF
lpoA					5	12	0.0020562	18.1		Penicillin-binding protein activator LpoA
trg					3	12	0.0020562	6.4		Methyl-accepting chemotaxis protein
ybhG	1	1	0.000280662	8.1	4	12	0.0020562	29.5	7.32625	UPF0194 membrane protein YbhG
rbsB	1	3	0.000841987	5.7	3	12	0.0020562	15.2	2.44208	D-ribose-binding periplasmic protein
ecfG	1	3	0.000841987	7.8	3	12	0.0020562	20.9	2.44208	Arylsulfatase
skp					2	11	0.00188485	27.3		Chaperone skp
yfaS					5	11	0.00188485	6.4		Alpha-2-macroglobulin
fdnG					5	11	0.00188485	8.6		Formate dehydrogenase O subunit alpha, selenocysteine-containing
ecfH					3	11	0.00188485	12.6		Divisome-associated lipoprotein YraP
dnaK	1	2	0.000561325	4.9	5	11	0.00188485	12.9	3.35786	Chaperone protein DnaK
nuoA					2	10	0.0017135	8.8		NADH-quinone oxidoreductase subunit A
